# Supplementary material for: Blue-Light Filtering Spectacle Lenses: Optical and Clinical Performances
Source: PLoS One. 2017 Jan 3;12(1):e0169114. doi: 10.1371/journal.pone.0169114 (PMC5207664; doi:10.1371/journal.pone.0169114)
Supplement: S1 Data — This includes the raw data. (XLS) [file pone.0169114.s002.XLS]

## Sheet: Demographic, and lens choice
Subject	AG	Age	RSph	RCyl	Raxis	CSF_baseline	CSF_glare_baseline	TES_baseline	LENS CHOICE		AG	LENS CHOICE
1	1	44	-5.75	0	0	1.6	1.44	84	3		1=Older	1=AR
2	1	47	-3.75	-0.5	85	1.88	1.32	96	3		2=Younger	2=BT
3	1	53	0.5	-1	90	1.44	1.2	52	1			3=BF
4	1	53	0	-0.25	165	1.76	1.48	44	3
5	1	43	-2.75	0	0	1.64	1.48	72	3
6	1	55	-0.25	-1	20	1.68	1.44	68	3
7	1	43	-0.25	0	0	1.84	1.48	84	2
8	1	43	-0.25	-0.75	160	1.52	1.44	160	2
9	1	42	-5.25	0	0	1.72	1.52	48	3
10	1	48	-4	-0.75	85	1.72	1.6	120	3
11	1	48	0.25	-0.5	95	1.84	1.52	172	2
12	1	47	-0.75	-1	85	1.68	1.48	108	3
13	1	45	-2.5	0	0	1.84	1.64	52	3
14	1	41	-5	0	0	1.44	1.36	152	1
15	1	47	0	0	0	1.68	1.48	124	2
16	1	53	-1.25	-1	95	1.68	1.36	188	1
17	1	43	-1.5	-2	180	1.68	1.52	84	2
18	1	45	-4.25	-0.5	150	1.72	1.44	132	3
19	1	49	-0.5	-0.5	85	1.8	1.72	64	1
20	1	49	-4.25	-0.25	80	1.6	1.36	60	3
21	1	43	-1.5	-2	177	1.88	1.8	180	3
22	1	41	-0.5	-0.5	90	1.68	1.4	52	3
23	1	42	-5.5	-0.75	25	1.48	1	40	3
24	1	45	-4.5	0	0	1.84	1.68	128	3
25	1	48	-4	-0.5	95	1.8	1.2	104	1
26	1	55	-4.5	-0.5	5	1.8	1.4	48	3
27	1	54	-6	-0.5	80	1.84	1.48	84	2
28	1	48	-0.25	0	0	1.88	1.88	40	3
29	1	47	-0.75	-1	170	1.6	1.44	28	3
30	1	54	-3.5	-0.5	95	1.84	1.48	52	1
31	1	49	-3	-1.25	180	1.88	1.76	24	3
32	1	49	-1.25	-0.5	95	1.84	1.8	44	1
33	1	43	0.25	0	0	1.72	1.6	68	3
34	1	42	-3.5	-0.25	80	1.84	1.2	44	3
35	1	43	-5	-0.25	65	1.8	1.52	64	1
36	1	47	0.5	-0.75	85	1.68	1.44	64	3
37	1	48	-3.5	-1	5	1.88	1.8	16	3
38	1	56	-0.25	-0.75	175	1.68	1.68	40	3
39	1	53	-3.25	-1	5	1.48	1.32	76	2
40	1	40	-6.25	0	0	1.88	1.88	32	1
41	2	30	-3	-0.25	180	1.66	1.52	4	3
42	2	29	-4	-0.5	180	1.64	1.48	40	3
43	2	29	-4	-0.75	130	1.76	1.72	16	1
44	2	26	-2.75	-0.75	180	1.72	1.68	24	3
45	2	24	-3.75	0	0	1.72	1.56	28	1
46	2	23	-3	-1	180	1.72	1.68	4	3
47	2	23	-2.25	-2	5	1.64	1.48	12	1
48	2	29	-2.75	-1	90	1.56	1.6	8	1
49	2	23	-6	-0.75	170	1.76	1.44	52	2
50	2	23	-3.25	-1	180	1.72	1.44	56	1
51	2	23	-4.25	-0.5	165	1.72	1.4	0	1
52	2	23	-2.5	-0.5	50	1.6	1.36	80	2
53	2	23	0.75	-0.75	85	1.64	1.72	80	3
54	2	24	-0.25	-2	175	1.88	1.52	44	1
55	2	23	-1.25	0	0	1.88	1.4	44	3
56	2	23	-2.25	0	0	1.88	1.4	40	3
57	2	29	-1.5	0	0	1.84	1.84	36	1
58	2	26	-2.5	0	0	1.88	1.88	36	1
59	2	27	-2.5	-0.75	170	1.76	1.68	16	3
60	2	23	-3	0	0	1.68	1.84	12	3
61	2	22	-4.75	-0.25	180	1.8	1.52	40	1
62	2	22	-3.75	-1.75	15	1.84	1.08	28	3
63	2	23	-1	0	0	1.88	1.88	32	1
64	2	23	0.75	-0.5	175	1.88	1.88	40	1
65	2	25	-1.5	0	0	1.84	1.84	64	1
66	2	23	-5.25	-1.75	3	1.72	1.52	28	3
67	2	21	-2.5	0	0	1.88	1.68	16	1
68	2	21	-5	-1.5	45	1.76	1.4	28	3
69	2	22	-4	-1.5	5	1.84	1.88	8	1
70	2	22	-1.75	0	0	1.88	1.88	24	1
71	2	30	-4.5	0	0	1.88	1.88	40	1
72	2	25	-1.75	-0.25	160	1.8	1.68	60	3
73	2	22	-4.75	-0.75	65	1.84	1.64	24	3
74	2	21	-0.5	0	0	1.88	1.88	4	3
75	2	21	-2.25	-0.5	130	1.88	1.88	48	3
76	2	21	-4	-0.25	170	1.72	1.76	36	3
77	2	21	-4	-1.5	180	1.88	1.88	60	1
78	2	21	-4.5	-1	170	1.88	1.8	8	3
79	2	25	-0.75	0	0	1.8	1.8	32	1
80	2	22	1.5	-1.25	180	1.84	1.88	44	1

## Sheet: Visual performance
Subject	AG	Lens	CSF_no glare	CSF_glare	TES
1	1	AR	1.76	1.76	36
2	1	AR	1.56	1.44	84
3	1	AR	1.64	1.56	40
4	1	AR	1.76	1.84	12
5	1	AR	1.88	1.84	44
6	1	AR	1.56	1.48	64
7	1	AR	1.8	1.76	32
8	1	AR	1.88	1.88	44
9	1	AR	1.88	1.8	36
10	1	AR	1.8	1.84	44
11	1	AR	1.88	1.8	120
12	1	AR	1.8	1.84	72
13	1	AR	1.76	1.8	20
14	1	AR	1.68	1.6	88
15	1	AR	1.88	1.72	40
16	1	AR	1.88	1.76	72
17	1	AR	1.88	1.88	24
18	1	AR	1.84	1.52	148
19	1	AR	1.88	1.72	80
20	1	AR	1.72	1.56	36
21	1	AR	1.88	1.8	136
22	1	AR	1.84	1.72	8
23	1	AR	1.88	1.72	28
24	1	AR	1.84	1.84	96
25	1	AR	1.84	1.76	68
26	1	AR	1.88	1.76	40
27	1	AR	1.8	1.88	40
28	1	AR	1.92	1.88	8
29	1	AR	1.88	1.72	12
30	1	AR	1.84	1.8	12
31	1	AR	1.88	1.88	12
32	1	AR	1.88	1.84	40
33	1	AR	1.88	1.88	24
34	1	AR	1.88	1.84	8
35	1	AR	1.84	1.76	44
36	1	AR	1.68	1.8	52
37	1	AR	1.8	1.88	56
38	1	AR	1.8	1.8	16
39	1	AR	1.88	1.56	88
40	1	AR	1.88	1.84	40
1	1	BT	1.72	1.6	76
2	1	BT	1.36	1.48	72
3	1	BT	1.68	1.6	92
4	1	BT	1.76	1.76	24
5	1	BT	1.8	1.72	56
6	1	BT	1.76	1.8	96
7	1	BT	1.76	1.6	56
8	1	BT	1.88	1.72	76
9	1	BT	1.8	1.88	48
10	1	BT	1.84	1.8	40
11	1	BT	1.88	1.88	94
12	1	BT	1.8	1.44	96
13	1	BT	1.72	1.68	36
14	1	BT	1.72	1.84	80
15	1	BT	1.84	1.72	40
16	1	BT	1.88	1.68	52
17	1	BT	1.76	1.8	24
18	1	BT	1.72	1.76	84
19	1	BT	1.88	1.88	64
20	1	BT	1.88	1.68	28
21	1	BT	1.88	1.88	104
22	1	BT	1.84	1.72	24
23	1	BT	1.72	1.64	28
24	1	BT	1.88	1.88	112
25	1	BT	1.8	1.88	104
26	1	BT	1.8	1.76	20
27	1	BT	1.64	1.8	40
28	1	BT	1.88	1.88	20
29	1	BT	1.76	1.72	8
30	1	BT	1.88	1.84	8
31	1	BT	1.88	1.88	24
32	1	BT	1.88	1.84	52
33	1	BT	1.88	1.8	32
34	1	BT	1.88	1.88	20
35	1	BT	1.84	1.84	68
36	1	BT	1.84	1.8	60
37	1	BT	1.88	1.8	60
38	1	BT	1.8	1.8	32
39	1	BT	1.68	1.88	88
40	1	BT	1.88	1.88	48
1	1	BF	1.88	1.88	48
2	1	BF	1.68	1.68	84
3	1	BF	1.64	1.68	52
4	1	BF	1.76	1.84	16
5	1	BF	1.84	1.68	24
6	1	BF	1.64	1.76	68
7	1	BF	1.64	1.68	40
8	1	BF	1.88	1.84	36
9	1	BF	1.72	1.6	40
10	1	BF	1.88	1.84	36
11	1	BF	1.88	1.88	100
12	1	BF	1.76	1.84	60
13	1	BF	1.8	1.84	40
14	1	BF	1.72	1.68	124
15	1	BF	1.88	1.88	76
16	1	BF	1.84	1.76	116
17	1	BF	1.8	1.6	80
18	1	BF	1.84	1.8	68
19	1	BF	1.88	1.88	60
20	1	BF	1.88	1.88	36
21	1	BF	1.88	1.88	104
22	1	BF	1.72	1.52	16
23	1	BF	1.88	1.52	20
24	1	BF	1.84	1.88	64
25	1	BF	1.72	1.76	108
26	1	BF	1.88	1.88	8
27	1	BF	1.76	1.88	40
28	1	BF	1.88	1.88	8
29	1	BF	1.64	1.68	16
30	1	BF	1.84	1.84	20
31	1	BF	1.88	1.84	20
32	1	BF	1.88	1.8	44
33	1	BF	1.84	1.76	24
34	1	BF	1.84	1.88	20
35	1	BF	1.8	1.88	84
36	1	BF	1.76	1.64	96
37	1	BF	1.88	1.88	36
38	1	BF	1.8	1.84	28
39	1	BF	1.72	1.84	104
40	1	BF	1.8	1.8	32
41	2	AR	1.84	1.84	12
42	2	AR	1.88	1.88	16
43	2	AR	1.84	1.8	12
44	2	AR	1.84	1.72	28
45	2	AR	1.84	1.52	28
46	2	AR	1.84	1.64	20
47	2	AR	1.88	1.88	32
48	2	AR	1.84	1.72	48
49	2	AR	1.88	1.52	56
50	2	AR	1.88	1.8	44
51	2	AR	1.88	1.88	4
52	2	AR	1.8	1.8	32
53	2	AR	1.88	1.76	28
54	2	AR	1.88	1.88	20
55	2	AR	1.88	1.88	16
56	2	AR	1.88	1.88	24
57	2	AR	1.88	1.88	48
58	2	AR	1.88	1.88	20
59	2	AR	1.88	1.68	32
60	2	AR	1.8	1.76	24
61	2	AR	1.84	1.88	0
62	2	AR	1.88	1.88	32
63	2	AR	1.88	1.88	60
64	2	AR	1.92	1.88	40
65	2	AR	1.88	1.84	120
66	2	AR	1.88	1.84	16
67	2	AR	1.88	1.88	20
68	2	AR	1.88	1.88	20
69	2	AR	1.88	1.84	16
70	2	AR	1.88	1.88	44
71	2	AR	1.84	1.88	24
72	2	AR	1.8	1.8	68
73	2	AR	1.88	1.8	24
74	2	AR	1.88	1.8	8
75	2	AR	1.92	1.88	48
76	2	AR	1.88	1.92	16
77	2	AR	1.88	1.88	48
78	2	AR	1.88	1.88	20
79	2	AR	1.84	1.68	40
80	2	AR	1.84	1.88	24
41	2	BT	1.76	1.84	12
42	2	BT	1.84	1.84	12
43	2	BT	1.88	1.92	8
44	2	BT	1.84	1.84	20
45	2	BT	1.88	1.88	20
46	2	BT	1.88	1.84	8
47	2	BT	1.84	1.88	28
48	2	BT	1.84	1.6	64
49	2	BT	1.84	1.84	24
50	2	BT	1.88	1.88	44
51	2	BT	1.84	0.68	8
52	2	BT	1.88	1.84	44
53	2	BT	1.88	1.72	32
54	2	BT	1.88	1.88	28
55	2	BT	1.88	1.84	40
56	2	BT	1.88	1.68	56
57	2	BT	1.88	1.88	36
58	2	BT	1.88	1.88	56
59	2	BT	1.76	1.76	48
60	2	BT	1.88	1.84	20
61	2	BT	1.88	1.88	16
62	2	BT	1.88	1.88	28
63	2	BT	1.88	1.88	76
64	2	BT	1.88	1.88	56
65	2	BT	1.84	1.84	108
66	2	BT	1.88	1.84	36
67	2	BT	1.88	1.88	4
68	2	BT	1.8	1.48	36
69	2	BT	1.88	1.92	20
70	2	BT	1.88	1.84	28
71	2	BT	1.88	1.84	40
72	2	BT	1.8	1.8	56
73	2	BT	1.84	1.88	44
74	2	BT	1.88	1.84	0
75	2	BT	1.88	1.88	40
76	2	BT	1.88	1.88	12
77	2	BT	1.88	1.84	44
78	2	BT	1.88	1.84	8
79	2	BT	1.84	1.76	24
80	2	BT	1.88	1.84	48
41	2	BF	1.88	1.84	4
42	2	BF	1.88	1.68	16
43	2	BF	1.84	1.76	12
44	2	BF	1.88	1.76	24
45	2	BF	1.76	1.76	8
46	2	BF	1.88	1.88	24
47	2	BF	1.84	1.88	20
48	2	BF	1.88	1.48	24
49	2	BF	1.8	1.88	36
50	2	BF	1.88	1.84	64
51	2	BF	1.68	1.8	16
52	2	BF	1.68	1.72	52
53	2	BF	1.88	1.76	28
54	2	BF	1.84	1.88	28
55	2	BF	1.88	1.88	28
56	2	BF	1.88	0.88	24
57	2	BF	1.88	1.88	44
58	2	BF	1.88	1.88	40
59	2	BF	1.88	1.8	52
60	2	BF	1.88	1.88	28
61	2	BF	1.88	1.88	4
62	2	BF	1.88	0.92	32
63	2	BF	1.88	1.88	40
64	2	BF	1.88	1.88	64
65	2	BF	1.88	1.88	64
66	2	BF	1.88	1.88	8
67	2	BF	1.88	1.8	8
68	2	BF	1.84	1.6	28
69	2	BF	1.88	1.88	24
70	2	BF	1.88	1.88	32
71	2	BF	1.88	1.88	40
72	2	BF	1.84	1.76	84
73	2	BF	1.84	1.84	20
74	2	BF	1.88	1.88	4
75	2	BF	1.88	1.88	56
76	2	BF	1.88	1.88	24
77	2	BF	1.88	1.88	44
78	2	BF	1.88	1.84	12
79	2	BF	1.8	1.8	32
80	2	BF	1.84	1.84	12

## Sheet: Questionnaire_Y
Subject	LENS CHOICE	B1Clear_AR	B2Glare_AR	B3ColorC_AR	B4Comfort_AR	B5Eyestrain_AR	B6Color D_AR	B7PC_AR	B8Mobile_AR	B9Appearance_AR	B10Sleep_AR	B11Outdoor_AR	B12Night_AR	B13Overall_AR	B1Clear_BT	B2Glare_BT	B3ColorC_BT	B4Comfort_BT	B5Eyestrain_BT	B6Color D_BT	B7PC_BT	B8Mobile_BT	B9Appearance_BT	B10Sleep_BT	B11Outdoor_BT	B12Night_BT	B13Overall_BT	B1Clear_BF	B2Glare_BF	B3ColorC_BF	B4Comfort_BF	B5Eyestrain_BF	B6Color D_BF	B7PC_BF	B8Mobile_BF	B9Appearance_BF	B10Sleep_BF	B11Outdoor_BF	B12Night_BF	B13Overall_BF
1	3	4	4	4	4	4	4	4	4	4	4	4	4	4	5	4	4	4	4	4	4	4	5	4	4	4	4	5	4	4	4	4	4	4	4	4	4	4	4	4
2	3	4	4	4	4	4	4	4	4	4	4	4	4	4	4	4	4	4	4	4	4	4	4	4	4	4	4	5	5	5	5	5	5	5	5	5	5	5	5	5
3	1	4	4	4	4	4	4	4	4	3	4	4	4	4	4	4	4	4	4	4	4	4	4	4	3	4	4	5	4	4	4	2	4	3	3	4	5	4	4	4
4	3	4	4	4	4	4	4	4	4	4	4	4	4	4	2	3	4	2	3	3	2	2	3	3	3	3	3	4	3	4	2	2	3	3	4	3	4	4	4	3
5	1	5	5	5	5	5	5	5	5	5	5	5	5	5	5	5	4	5	5	4	5	5	2	5	5	5	4	5	5	4	5	4	4	5	5	5	5	5	5	5
6	3	5	4	5	4	4	5	4	4	5	5	5	5	5	4	4	3	4	4	3	4	4	2	4	4	4	4	4	4	4	5	5	5	5	4	4	4	4	4	4
7	1	4	4	4	4	4	4	4	4	4	4	4	4	4	3	3	2	3	3	2	3	3	2	3	3	3	3	4	4	4	4	4	4	4	4	4	4	4	4	4
8	1	4	4	4	4	4	4	4	4	4	4	4	4	4	5	3	3	4	4	3	3	3	2	3	3	3	4	4	4	4	4	4	4	4	4	4	4	4	4	4
9	2	5	5	5	5	3	5	4	4	5	5	5	5	5	5	5	5	5	5	5	5	5	5	5	5	5	5	5	5	5	5	5	5	5	5	5	5	5	5	5
10	1	4	3	4	3	3	4	4	4	4	4	4	4	4	5	4	4	4	4	4	4	4	4	4	3	4	4	4	3	3	4	3	4	4	4	3	3	3	4	3
11	1	4	3	4	4	3	4	4	4	4	4	4	4	4	4	4	3	4	4	3	4	4	3	4	4	4	4	4	4	4	4	3	3	4	4	4	5	4	4	4
12	3	3	2	2	3	2	3	3	3	3	4	4	3	3	4	5	3	4	5	3	3	4	4	4	4	3	4	3	4	4	3	4	4	4	4	4	4	3	3	4
13	3	4	4	5	3	2	4	4	4	3	5	4	4	4	3	3	2	3	3	3	4	4	2	4	3	3	3	4	4	4	5	5	5	5	5	3	5	4	4	4
14	1	4	3	4	4	3	4	4	4	4	4	4	4	4	5	4	4	5	5	4	4	4	2	4	4	4	4	4	4	4	3	3	4	4	4	2	4	4	4	3
15	3	3	4	4	4	4	4	4	4	5	4	3	3	4	5	5	5	5	5	5	5	5	3	5	5	5	5	5	5	5	5	5	5	5	5	5	5	5	5	5
16	3	4	4	4	4	3	4	4	4	4	5	4	4	4	5	5	4	5	4	4	5	5	4	5	5	5	4	5	5	5	5	5	4	5	5	4	5	5	5	5
17	1	5	4	4	5	4	4	4	4	5	4	4	4	4	4	4	4	4	4	4	4	4	4	4	4	4	4	5	4	4	4	4	4	5	5	5	4	4	4	4
18	1	5	4	4	4	3	5	4	5	5	5	4	4	5	4	4	4	3	3	3	4	4	3	4	4	4	4	4	4	4	3	3	4	4	4	5	4	4	4	4
19	3	4	4	4	4	4	4	4	4	4	4	4	4	4	4	4	4	4	4	3	4	4	2	3	4	4	4	4	4	4	4	4	4	4	4	4	4	4	4	4
20	3	5	4	4	4	4	4	4	4	4	4	4	4	4	5	4	4	4	4	4	5	5	4	4	4	4	4	5	4	4	4	4	4	5	5	4	4	5	5	4
21	1	4	4	4	4	4	4	4	4	4	4	4	4	4	4	4	3	4	4	3	4	4	2	4	4	4	4	4	3	4	4	4	4	4	4	4	4	4	4	4
22	3	4	3	4	4	4	4	4	4	4	4	4	4	4	4	5	4	4	4	4	4	4	4	4	4	4	4	4	4	4	4	4	4	4	4	4	4	4	4	4
23	1	4	4	4	4	4	4	4	4	4	4	4	4	4	4	4	3	4	4	3	3	3	3	4	4	3	4	4	4	3	4	4	2	4	4	3	4	4	3	4
24	1	4	4	4	4	4	4	4	4	4	4	4	4	4	5	5	5	5	4	4	5	5	3	4	4	4	4	4	4	4	4	4	4	4	4	3	4	4	4	4
25	1	4	4	4	4	4	4	4	4	4	4	4	4	4	4	4	4	4	4	4	4	4	3	4	4	4	4	5	5	4	4	4	3	5	5	4	4	4	4	4
26	3	4	4	4	4	3	4	5	5	4	3	4	4	4	4	4	3	3	3	1	4	4	2	3	4	4	3	4	3	4	4	4	3	3	3	3	3	3	4	4
27	1	4	3	4	4	4	4	4	4	4	4	4	3	4	2	3	3	3	3	2	3	3	2	5	3	2	3	4	4	4	4	4	4	4	4	3	3	4	3	4
28	3	5	4	4	4	4	4	5	5	4	4	4	4	4	4	3	3	4	3	3	4	4	3	3	4	4	4	5	4	4	4	5	4	5	5	5	4	5	4	5
29	1	5	3	3	3	2	3	5	5	5	5	5	5	4	2	3	2	1	1	2	2	2	1	4	3	4	2	4	4	4	3	3	4	4	4	4	4	4	4	4
30	1	4	5	5	4	4	5	4	5	5	4	5	5	5	5	5	4	4	4	5	5	5	3	4	4	4	4	5	4	4	4	4	4	5	5	4	4	5	5	4
31	1	3	3	3	3	3	3	3	3	3	3	3	3	3	3	2	3	3	3	3	3	3	2	3	2	2	3	4	4	4	4	3	3	4	4	4	3	3	3	4
32	3	3	3	3	3	3	3	2	3	3	3	3	3	3	4	3	4	4	4	4	3	3	4	4	4	5	4	4	4	4	3	3	5	4	4	4	4	4	4	4
33	3	5	4	5	5	4	5	4	4	5	4	4	4	4	5	5	3	4	4	3	4	5	3	4	4	4	4	5	4	4	4	4	3	5	5	4	3	3	3	4
34	3	5	5	5	4	4	5	5	5	5	5	5	5	5	5	5	5	5	3	3	5	5	2	4	5	5	4	5	5	5	5	4	4	4	5	4	4	5	4	5
35	3	4	3	3	3	3	4	3	3	3	3	4	3	3	4	4	4	3	3	4	4	4	2	3	4	5	4	4	4	4	4	4	4	4	4	5	4	4	4	4
36	3	4	4	4	4	3	4	4	4	4	3	4	4	4	4	4	2	2	3	2	4	4	1	3	3	3	2	5	2	4	5	4	5	5	5	5	4	5	5	4
37	1	5	4	4	5	3	4	3	3	5	4	5	5	5	3	4	2	3	3	2	4	4	1	3	4	4	3	5	2	4	4	4	4	4	4	4	3	4	4	4
38	3	5	4	5	5	5	4	4	4	5	5	4	5	5	5	5	5	5	5	5	5	5	4	5	4	5	5	5	5	3	3	2	3	5	5	5	5	4	5	4
39	1	4	3	3	3	3	3	3	3	5	4	4	4	3	4	4	2	3	3	2	3	3	1	3	3	3	3	4	3	3	2	2	4	3	3	2	3	4	3	3
40	1	5	5	4	5	4	4	4	4	5	4	5	5	5	4	4	4	4	4	3	4	4	3	4	4	4	4	4	2	4	3	3	3	3	3	2	3	3	3	4

## Sheet: Questionnaire_O
Subject	LENS CHOICE	B1Clear_AR	B2Glare_AR	B3ColorC_AR	B4Comfort_AR	B5Eyestrain_AR	B6Color D_AR	B7PC_AR	B8Mobile_AR	B9Appearance_AR	B10Sleep_AR	B11Outdoor_AR	B12Night_AR	B13Overall_AR	B1Clear_BT	B2Glare_BT	B3ColorC_BT	B4Comfort_BT	B5Eyestrain_BT	B6Color D_BT	B7PC_BT	B8Mobile_BT	B9Appearance_BT	B10Sleep_BT	B11Outdoor_BT	B12Night_BT	B13Overall_BT	B1Clear_BF	B2Glare_BF	B3ColorC_BF	B4Comfort_BF	B5Eyestrain_BF	B6Color D_BF	B7PC_BF	B8Mobile_BF	B9Appearance_BF	B10Sleep_BF	B11Outdoor_BF	B12Night_BF	B13Overall_BF
1	3	4	3	4	4	3	3	4	4	3	2	N/A	N/A	4	3	4	4	4	3	3	2	4	3	3	N/A	N/A	3	5	4	4	5	3	4	4	3	4	4	N/A	N/A	4
2	3	4	4	4	4	3	4	4	4	4	2	4	4	4	3	4	4	3	4	4	3	3	3	3	N/A	N/A	3	4	3	4	4	3	4	4	3	4	3	3	3	3
3	1	5	3	3	5	4	4	4	4	4	4	4	4	4	4	4	3	4	5	3	4	4	4	4	1	4	4	4	3	3	4	3	4	3	3	4	4	4	4	4
4	3	4	4	5	4	4	5	5	4	5	5	N/A	4	4	5	4	4	4	4	4	4	5	5	5	N/A	N/A	5	4	5	4	5	5	4	5	5	5	5	N/A	N/A	5
5	3	3	3	3	2	4	3	2	2	3	3	2	3	3	5	4	4	5	4	5	4	4	3	5	4	4	4	3	4	3	3	3	3	4	4	4	4	3	3	3
6	3	4	4	3	4	3	3	3	3	3	3	N/A	N/A	3	2	2	2	2	2	2	2	3	3	3	2	2	2	4	4	3	4	3	3	4	7	3	3	3	3	3
7	2	4	4	4	4	4	4	4	4	4	5	4	4	4	4	5	5	5	3	5	5	4	5	5	N/A	N/A	4	3	3	3	3	3	3	3	3	4	4	3	3	3
8	2	3	4	4	4	4	4	3	3	4	5	N/A	N/A	4	4	4	3	4	4	4	4	4	4	4	N/A	N/A	4	2	2	3	2	2	3	2	2	4	4	N/A	N/A	2
9	3	3	3	3	3	2	3	3	3	3	4	2	N/A	3	3	3	3	4	3	4	4	4	4	4	N/A	N/A	4	4	4	4	4	4	4	5	5	4	4	2	N/A	4
10	3	4	3	4	4	3	4	4	4	3	4	N/A	N/A	4	3	3	2	3	2	2	3	3	3	3	N/A	3	2	4	3	3	4	3	3	4	4	4	4	N/A	N/A	4
11	2	4	3	4	3	3	3	3	3	3	4	3	3	3	4	4	3	4	3	3	4	4	4	4	3	3	4	3	3	3	3	3	3	3	3	3	3	3	3	3
12	3	4	4	4	4	4	4	4	4	4	4	4	4	4	5	4	5	5	4	5	5	5	5	5	N/A	5	5	5	5	5	5	5	5	5	5	5	5	5	5	5
13	3	5	5	5	5	5	5	5	5	5	5	5	5	5	5	4	4	4	4	4	5	4	4	4	4	4	4	5	5	5	5	5	5	5	5	5	5	5	5	5
14	1	4	2	3	3	4	3	4	3	3	4	2	2	3	4	4	4	4	4	3	4	4	4	3	2	3	4	4	3	4	4	4	3	3	4	4	3	2	3	4
15	2	4	4	4	4	4	3	4	4	4	4	N/A	4	4	4	5	4	4	4	4	5	4	3	3	3	3	4	4	4	4	3	3	4	4	4	3	3	N/A	N/A	4
16	1	3	3	3	3	3	3	2	3	3	3	N/A	3	3	4	3	3	3	2	3	3	3	3	3	3	3	3	4	3	3	3	2	4	4	4	3	3	N/A	N/A	3
17	2	4	2	4	3	3	3	4	4	4	3	N/A	2	3	4	4	4	4	4	4	4	4	4	4	N/A	4	5	4	4	4	2	2	4	4	4	4	3	N/A	4	4
18	3	4	3	4	4	4	4	5	4	4	3	N/A	N/A	4	4	4	4	4	5	4	4	4	5	4	3	3	4	4	5	4	5	4	4	5	4	4	4	3	3	4
19	1	4	4	4	3	4	4	4	4	4	3	1	2	4	4	4	3	4	4	4	4	4	4	4	2	2	4	4	4	3	3	4	3	3	4	4	4	N/A	N/A	4
20	3	4	3	3	2	3	3	4	1	3	4	1	1	3	4	4	4	4	4	4	4	2	3	4	2	2	4	5	4	4	4	4	4	5	4	4	4	3	3	4
21	3	4	4	4	4	5	4	5	4	4	4	N/A	N/A	4	4	4	4	4	4	4	4	4	4	4	4	4	4	5	5	5	5	5	5	5	5	5	5	2	2	5
22	3	4	4	4	4	4	4	4	4	4	4	N/A	N/A	4	4	4	4	4	4	4	4	4	4	4	N/A	N/A	4	4	4	4	5	4	4	4	4	4	4	N/A	4	4
23	3	5	4	5	5	5	5	5	5	5	5	5	5	5	5	5	5	5	5	5	5	5	5	5	5	5	5	5	5	5	5	5	5	5	5	5	5	5	5	5
24	3	4	3	3	4	3	3	4	3	3	3	3	3	3	3	4	3	3	3	3	3	3	3	3	3	3	3	4	4	3	3	4	3	4	4	3	3	3	4	4
25	1	4	3	4	4	4	4	4	3	3	4	2	3	4	4	3	4	4	3	3	4	4	3	4	2	3	3	2	1	2	2	1	2	3	2	1	4	1	3	2
26	3	2	4	2	1	5	2	4	4	3	3	1	1	2	2	2	2	2	2	2	2	2	3	3	2	2	2	5	5	5	5	5	5	5	5	5	3	4	4	5
27	2	4	3	4	4	3	4	3	3	3	4	4	3	4	5	3	5	5	3	5	4	4	4	5	5	4	5	4	3	4	1	1	4	3	3	4	5	3	2	2
28	3	4	4	4	3	2	5	4	4	4	4	N/A	N/A	4	4	4	3	3	3	4	4	4	4	4	N/A	N/A	4	4	4	3	4	4	4	4	4	4	4	N/A	N/A	4
29	3	3	3	3	3	3	3	2	3	4	3	N/A	N/A	3	4	4	3	3	3	3	4	4	4	3	N/A	3	4	4	4	4	4	3	4	4	3	4	4	N/A	N/A	4
30	1	3	3	4	3	3	4	3	3	3	4	N/A	N/A	3	4	3	4	3	3	4	3	3	3	4	N/A	N/A	3	4	3	4	3	3	4	4	4	3	4	N/A	N/A	4
31	3	4	4	4	5	5	4	4	4	5	5	2	3	4	5	5	5	5	5	5	4	4	5	5	3	4	5	5	5	5	5	5	5	5	5	5	3	4	5	5
32	1	3	2	3	2	4	3	5	5	2	3	N/A	N/A	3	2	2	2	2	2	2	3	3	4	4	N/A	N/A	2	2	3	2	3	2	3	4	4	3	4	N/A	N/A	3
33	3	5	3	5	5	5	5	5	5	5	5	N/A	N/A	5	4	4	4	3	4	4	4	4	4	4	N/A	N/A	4	5	5	5	5	5	5	5	5	5	5	N/A	N/A	5
34	3	4	4	4	5	5	4	4	4	5	5	N/A	N/A	4	5	5	4	4	4	5	5	5	4	5	3	3	4	5	5	4	5	5	4	5	4	5	5	4	4	5
35	1	4	4	4	4	3	4	3	3	3	3	N/A	N/A	4	3	3	3	3	3	3	3	3	3	3	N/A	2	3	4	3	3	3	3	4	4	3	3	3	N/A	N/A	4
36	3	4	4	4	4	4	4	4	3	3	4	N/A	N/A	4	4	4	3	3	3	3	3	3	3	3	3	3	3	3	3	3	3	3	3	3	3	3	3	3	3	3
37	3	4	5	4	5	4	4	4	4	3	3	N/A	N/A	4	4	4	3	4	4	3	4	4	4	4	N/A	N/A	4	4	4	4	3	2	4	4	4	3	3	2	N/A	3
38	3	4	4	4	4	4	4	4	4	4	4	N/A	N/A	4	4	4	4	4	4	4	4	4	4	4	N/A	N/A	4	4	4	4	3	4	4	4	4	4	5	N/A	N/A	4
39	2	3	4	4	4	3	4	2	3	4	3	N/A	N/A	3	4	4	3	4	4	4	4	4	4	5	4	4	4	2	2	2	1	1	2	2	2	2	2	2	N/A	2
40	1	3	4	4	4	3	3	3	3	3	3	3	3	3	3	3	3	3	3	2	4	4	3	3	2	3	3	4	4	4	4	3	4	4	4	4	3	3	3	4
