# Supplementary material for: Blue-Light Filtering Spectacle Lenses: Optical and Clinical Performances
Source: PLoS One. 2017 Jan 3;12(1):e0169114. doi: 10.1371/journal.pone.0169114 (PMC5207664; doi:10.1371/journal.pone.0169114)
Supplement: S1 Logfile — The log file lists the statistics used for visual performance analyses using SPSS. (TXT) [file pone.0169114.s003.txt]

GET
  FILE='C:\Users\C\Desktop\Bing#\Blue_light1.sav'.
DATASET NAME DataSet1 WINDOW=FRONT.
T-TEST GROUPS=AG(1 2)
  /MISSING=ANALYSIS
  /VARIABLES=Age RSph RCyl CSF_baseline CSF_glare_baseline TES_baseline
  /CRITERIA=CI(.95).

GLM CSF_noglare_AR CSF_noglare_BT CSF_noglare_BF BY AG
  /WSFACTOR=Lens_Effect 3 Polynomial
  /METHOD=SSTYPE(3)
  /POSTHOC=AG(BONFERRONI)
  /EMMEANS=TABLES(Lens_Effect) COMPARE ADJ(BONFERRONI)
  /EMMEANS=TABLES(AG) COMPARE ADJ(BONFERRONI)
  /PRINT=HOMOGENEITY
  /CRITERIA=ALPHA(.05)
  /WSDESIGN=Lens_Effect
  /DESIGN=AG.

GLM CSF_glare_AR CSF_glare_BT CSF_glare_BF BY AG
  /WSFACTOR=Lens_Effect 3 Polynomial
  /METHOD=SSTYPE(3)
  /POSTHOC=AG(BONFERRONI)
  /EMMEANS=TABLES(Lens_Effect) COMPARE ADJ(BONFERRONI)
  /EMMEANS=TABLES(AG) COMPARE ADJ(BONFERRONI)
  /PRINT=HOMOGENEITY
  /CRITERIA=ALPHA(.05)
  /WSDESIGN=Lens_Effect
  /DESIGN=AG.

GLM TES_AR TES_BT TES_BF BY AG
  /WSFACTOR=Lens_Effect 3 Polynomial
  /METHOD=SSTYPE(3)
  /POSTHOC=AG(BONFERRONI)
  /EMMEANS=TABLES(Lens_Effect) COMPARE ADJ(BONFERRONI)
  /EMMEANS=TABLES(AG) COMPARE ADJ(BONFERRONI)
  /PRINT=HOMOGENEITY
  /CRITERIA=ALPHA(.05)
  /WSDESIGN=Lens_Effect
  /DESIGN=AG.
